# Supplementary material for: Baicalin promotes β-1,3-glucan exposure in Candida albicans and enhances macrophage response
Source: Front Cell Infect Microbiol. 2024 Dec 9;14:1487173. doi: 10.3389/fcimb.2024.1487173 (PMC11664218; doi:10.3389/fcimb.2024.1487173)
Supplement: Supplementary file 1 [file DataSheet1.zip]

Archive with 4 entries (3 files):
- Supplementary Materials/Supplementary Table S1. Gene ontology (GO) enrichment analysis of DEGs.xlsx
- Supplementary Materials/Supplementary Table S2. Kyoto Encyclopedia of Genes and Genomes (KEGG) pathway enrichment analysis for DEGs.xlsx
- Supplementary Materials/Supplementary Table S3. Expression matrix of the upregulated genes and downregulated genes involved in cell wall organization or biogenesis.xlsx
- Supplementary Materials/
