# Supplementary material for: Baicalin promotes β-1,3-glucan exposure in Candida albicans and enhances macrophage response
Source: Front Cell Infect Microbiol. 2024 Dec 9;14:1487173. doi: 10.3389/fcimb.2024.1487173 (PMC11664218; doi:10.3389/fcimb.2024.1487173)
Supplement: Supplementary file 1 [file DataSheet1.zip › Supplementary Materials/Supplementary Table S1. Gene ontology (GO) enrichment analysis of DEGs.xlsx]

## Sheet: Sheet1
Supplementary Table S1. Gene ontology (GO) enrichment analysis of DEGs
Category	Term	Category	Count	%	PValue	Genes	List Total	Pop Hits	Pop Total	Fold Enrichment	Bonferroni	Benjamini	FDR
GOTERM_BP_DIRECT	GO:0006412~translation	Biological process	23	4.33962	0.00826669	RPL40B, CAALFM_C306240CA, RPL32, CAALFM_C205710CA, RPL42, RPL37B, CAALFM_C205410WA, CAALFM_C102330CA, RPS27, TMA19, RPS26A, RPS21B, CAALFM_C106470WA, RPS18, CAALFM_CR08480CA, RPL27A, RPS22A, RPL35, RPL38, RPS28B, RPL29, RPL39, RPS12	453	121	4225	1.77285	0.995825	0.496001	0.492244
GOTERM_BP_DIRECT	GO:0006879~cellular iron ion homeostasis	Biological process	13	2.45283	0.000508448	ISU1, PGA7, FRP1, CFL5, CFL4, CFL2, FRE30, CFL1, RBT5, FRE10, CSA2, CSA1, FRE7	453	39	4225	3.1089	0.285135	0.0597617	0.0593089
GOTERM_BP_DIRECT	GO:0007155~cell adhesion	Biological process	13	2.45283	0.00306443	WAR1, PGA23, UME6, HWP1, PBR1, FGR41, ALS3, AAF1, ALS1, CRZ2, PGA28, TRY4, WOR1	453	47	4225	2.57973	0.868089	0.204605	0.203054
GOTERM_BP_DIRECT	GO:0003333~amino acid transmembrane transport	Biological process	11	2.07547	0.000543288	GAP6, HIP1, AGP2, AGP3, DIP5, CAN2, LYP1, SSY1, CAN1, AAP1, GAP4	453	29	4225	3.53772	0.301393	0.0597617	0.0593089
GOTERM_BP_DIRECT	GO:0006826~iron ion transport	Biological process	10	1.88679	0.000235375	CFL5, CFL4, CFL2, FRE30, CFL1, FRE10, FTR1, FRP1, FRE7, FRP2	453	22	4225	4.23941	0.143898	0.0597617	0.0593089
GOTERM_BP_DIRECT	GO:0006508~proteolysis	Biological process	10	1.88679	0.000350572	SAP9, SAP6, PRB1, SAP4, CYM1, SAP5, SAP3, SAP1, YME1, PRD1	453	23	4225	4.05509	0.206592	0.0597617	0.0593089
GOTERM_CC_DIRECT	GO:0005886~plasma membrane	Cellular component	91	17.1698	1.75822e-09	HIP1, PGA34, HGT7, FCY24, PST2, PST1, PGA37, RAS2, PLB3, DIP5, RAS1, ENO1, LSP1, HGT10, FRP1, HGT12, FRP2, ECM331, CFL5, CFL4, FGR41, AOX2, CFL2, FRE30, CFL1, TPO2, EMP24, NAG3, YOR1, ERG6, CAN2, CAN1, GAP4, GPX2, PRM1, PGA45, RIM8, OPT4, TOK1, SNL1, PDC11, NCE102, FET99, CCC1, ALS2, DAL9, ALS3, ALS1, RBT5, SNQ2, PHR2, JEN2, PGA54, CAALFM_C500570WA, PGA55, PGA57, SFC1, FTR1, QDR3, HYR1, FMP45, CC…	448	503	4563	1.84266	4.02633e-07	1.34211e-07	1.2835e-07
GOTERM_CC_DIRECT	GO:0005576~extracellular region	Cellular component	52	9.81132	3.96292e-14	LIP4, RHD3, PST2, PLB3, SAP1, ENO1, XYL2, ECM331, SUN41, SAP9, SAP6, HWP1, SAP7, SAP4, FGR41, SAP5, SAP3, RBE1, CHT2, CSA2, CSA1, GPX2, PGA45, IFF4, MFALPHA, ALS2, ALS3, ALS1, RBT5, CPY1, CAALFM_C306920WA, PGA13, PGA57, PGA59, HYR1, PGK1, MAL2, TOS1, PRY1, ADE8, SOD6, PGA7, PGA6, SOD4, COI1, SOD5, IHD1, PGA4, GCY1, RBR2, TDH3, PIR1	448	170	4563	3.11549	9.07641e-12	9.07508e-12	8.67879e-12
GOTERM_CC_DIRECT	GO:0009277~fungal-type cell wall	Cellular component	33	6.22642	1.10188e-08	RHD3, PGA13, PGA59, SAP1, ENO1, GPM1, GPM2, ECM331, SUN41, SAP9, SAP6, SAP7, SAP4, SAP5, SAP3, PGK1, CHT2, CSA2, TOS1, CSA1, PGA7, PGA6, IFF4, SOD4, SOD5, PGA4, ALS2, ALS3, ALS1, RBT5, TDH3, PHR2, PIR1	448	112	4563	3.00102	2.52331e-06	6.30828e-07	6.03281e-07
GOTERM_CC_DIRECT	GO:0031225~anchored component of membrane	Cellular component	31	5.84906	7.33059e-10	PGA54, PGA55, PGA34, PGA13, PGA57, PGA59, PGA37, ECM331, SAP9, HWP1, HYR1, FGR41, CHT2, GPX2, PGA45, PGA23, SOD6, PGA7, PGA6, IFF4, SOD4, SOD5, IHD1, PGA4, ALS2, ALS3, RBR2, ALS1, RBT5, PGA28, PHR2	448	91	4563	3.46971	1.67871e-07	8.39353e-08	8.027e-08
GOTERM_CC_DIRECT	GO:0009986~cell surface	Cellular component	31	5.84906	1.54003e-08	RHD3, INO1, HEM13, ENO1, GPM1, FTR1, ECM331, SUN41, SAP9, FRE10, PGK1, RBE1, CHT2, TOS1, CSA1, HSP104, PGA45, SRB1, PDC11, PGA7, IFF4, SOD4, SOD5, COI1, FET99, PGA4, GPH1, ALS1, CDC19, TDH3, PHR2	448	102	4563	3.09552	3.52666e-06	7.05334e-07	6.74533e-07
GOTERM_CC_DIRECT	GO:0030445~yeast-form cell wall	Cellular component	19	3.58491	4.56126e-08	CRD2, RHD3, PGA45, HEM13, SRB1, PDC11, SOD4, ENO1, PGA4, AHP1, ALS1, RBT5, PGK1, RBE1, CDC19, TDH3, CHT2, PHR2, PIR1	448	44	4563	4.39818	1.04452e-05	1.74088e-06	1.66486e-06
GOTERM_MF_DIRECT	GO:0008270~zinc ion binding	Molecular function	34	6.41509	0.0375064	WAR1, SUA72, UGA3, ECM22, IFE2, RPC10, XYL2, UME6, ADH2, ZCF25, ARG81, ZCF29, CTA7, SEF2, CTA4, CAT8, MRR1, GAL4, ZNC1, SFU1, NCE103, CAALFM_C200700WA, ZCF16, ZCF5, CAALFM_C305790CA, RGT1, CAALFM_CR08480CA, ZCF19, LYS143, CKS1, RAD14, ZCF2, FCR1, RNR21	441	217	3939	1.39948	1	1	1
GOTERM_MF_DIRECT	GO:0000981~RNA polymerase II transcription factor activity, sequence-specific DNA binding	Molecular function	28	5.28302	0.00160597	WAR1, UGA3, ECM22, YOX1, UME6, ZCF25, ARG81, ZCF29, CTA7, CRZ2, SEF2, CTA4, ADR1, CAT8, TRY4, MRR1, STP4, GAL4, ZNC1, SFU1, ZCF16, ZCF5, RGT1, ZCF19, LYS143, ZCF2, FCR1, HAP3	441	135	3939	1.85256	0.514054	0.240359	0.240359
GOTERM_MF_DIRECT	GO:0022857~transmembrane transporter activity	Molecular function	23	4.33962	0.0175497	GIT3, UGA4, FLU1, HGT7, HGT17, HGT18, FCY24, HGT9, TPO3, ITR1, HUT1, CAALFM_C109210CA, AGC1, HNM1, HGT10, HGT12, HXT5, DAL9, FCY2, TPO2, NAG3, JEN2, PHO87	441	124	3939	1.65674	0.999647	0.730547	0.730547
GOTERM_MF_DIRECT	GO:0016491~oxidoreductase activity	Molecular function	20	3.77358	0.0178976	CAALFM_C402040WA, IFE2, OSM2, IFD6, FET34, CAALFM_C109780CA, XYL2, FET99, LYS9, ADH2, HPD1, MRF1, FRE10, OYE22, YIM1, RNR21, RNR22, SOU1, ECM17, SOU2	441	103	3939	1.73436	0.999699	0.730547	0.730547
GOTERM_MF_DIRECT	GO:0015171~amino acid transmembrane transporter activity	Molecular function	11	2.07547	0.000766019	GAP6, HIP1, AGP2, AGP3, DIP5, CAN2, LYP1, SSY1, CAN1, AAP1, GAP4	441	29	3939	3.38799	0.291124	0.171971	0.171971
GOTERM_MF_DIRECT	GO:0046982~protein heterodimerization activity	Molecular function	11	2.07547	0.008724	USO5, PEX6, HHF1, HHT21, HTA2, HAP3, RNR21, HTA1, HHF22, HTA3, HHT2	441	39	3939	2.51927	0.98044	0.652846	0.652846
