# Supplementary material for: Baicalin promotes β-1,3-glucan exposure in Candida albicans and enhances macrophage response
Source: Front Cell Infect Microbiol. 2024 Dec 9;14:1487173. doi: 10.3389/fcimb.2024.1487173 (PMC11664218; doi:10.3389/fcimb.2024.1487173)
Supplement: Supplementary file 1 [file DataSheet1.zip › Supplementary Materials/Supplementary Table S2. Kyoto Encyclopedia of Genes and Genomes (KEGG) pathway enrichment analysis for DEGs.xlsx]

## Sheet: Sheet1
Supplementary Table S2. Kyoto Encyclopedia of Genes and Genomes (KEGG) pathway enrichment analysis for DEGs
Category	Term	Count	%	PValue	Genes	List Total	Pop Hits	Pop Total	Fold Enrichment	Bonferroni	Benjamini	FDR
KEGG_PATHWAY	cal01100:Metabolic pathways	114	21.5094	0.00136383	CAALFM_CR01430WA, UGA1, HEM13, ENO1, GPM1, XYL2, GPM2, CAALFM_C700680WA, PGI1, ERG6, ATG15, GOR1, NCE103, MEU1, DPM2, CAALFM_C111790WA, DPM3, MRF1, CAALFM_C100410CA, MLS1, GCS1, POX1, ECM17, IFM3, POT1-2, FOX3, GLO1, FGR22, CAALFM_C504360CA, ADH2, HPD1, CAALFM_C303680WA, PGK1, CIT1, HEM3, PMM1, GTT13, ARO10, GST1, GTT11, GST3, PLC2, PSA2, EHD3, CAALFM_C210200WA, CAALFM_C703780CA, HXK2, CDC19, CWH…	232	808	2043	1.24244	0.132323	0.0128944	0.0115306
KEGG_PATHWAY	cal01110:Biosynthesis of secondary metabolites	56	10.566	0.000684037	PST2, INO1, HEM13, PST1, CAALFM_C101360CA, ENO1, GPM1, GPM2, RIB4, LEU2, LEU1, PGM2, PGI1, ERG6, ARG4, ARG3, ARG1, GOR1, PDC11, LYS4, LYS2, LYS9, GPH1, CAALFM_C100410CA, GPD2, MLS1, POT1, MVD, POX1-3, POX1, IFM3, POT1-2, FOX3, ECM42, IFE2, PXP2, CAALFM_C200390CA, LPD1, MET3, ADH2, PGK1, ARG8, CIT1, ICL1, DAO1, HEM3, PMM1, ADE8, SRB1, GUT2, PSA2, AMO2, HXK2, CDC19, TDH3, LYS22	232	327	2043	1.50807	0.0686911	0.0118566	0.0106026
KEGG_PATHWAY	cal03010:Ribosome	26	4.90566	0.00167839	RPL40B, RPL32, RPS21B, CAALFM_C106470WA, RPS18, RPL35, RPL38, RPS30, RPS10, RPL39, RPS12, CAALFM_C306240CA, CAALFM_C205710CA, RPL42, RPL37B, RPL43A, UBI3, CAALFM_C205410WA, CAALFM_C102330CA, RPS27, RPS26A, CAALFM_CR08480CA, RPL27A, RPS22A, RPS28B, RPL29	232	122	2043	1.8767	0.160291	0.0145461	0.0130076
KEGG_PATHWAY	cal01230:Biosynthesis of amino acids	20	3.77358	0.0273728	ARG4, ARG3, ARG1, ECM42, ENO1, GPM1, LYS4, LYS2, GPM2, LYS9, CAALFM_C200390CA, LEU2, LEU1, ALT1, PGK1, CDC19, CIT1, TDH3, ARG8, LYS22	232	107	2043	1.64599	0.944227	0.177923	0.159105
KEGG_PATHWAY	cal04146:Peroxisome	19	3.58491	5.9512e-06	DAO1, POT1-2, FOX3, ECI1, CTN3, CAALFM_C206430CA, CTN1, SOD3, PEX13, PXP2, PEX7, PEX6, FAA2-3, PEX5, POT1, POX1-3, PXA2, POX1, PXA1	232	52	2043	3.21759	0.000618735	0.000618925	0.000553462
KEGG_PATHWAY	cal01200:Carbon metabolism	19	3.58491	0.0187438	ALD6, ENO1, GPM1, PXP2, GPM2, LPD1, EHD3, HPD1, HXK2, ALT1, PGK1, MLS1, PGI1, CDC19, POX1-3, CIT1, TDH3, POX1, ICL1	232	96	2043	1.74286	0.860243	0.139239	0.124512
KEGG_PATHWAY	cal00010:Glycolysis / Gluconeogenesis	13	2.45283	0.00101335	PDC11, ENO1, GPM1, GPM2, LPD1, ADH2, HXK2, CAALFM_C100410CA, PGK1, PGM2, PGI1, CDC19, TDH3	232	40	2043	2.86196	0.100073	0.0119706	0.0107045
KEGG_PATHWAY	cal00410:beta-Alanine metabolism	10	1.88679	0.000142024	AMO2, EHD3, CAALFM_C402040WA, ALD6, HPD1, CAALFM_C100410CA, UGA1, POX1-3, POX1, PXP2	232	20	2043	4.40302	0.014663	0.00738526	0.00660413
KEGG_PATHWAY	cal00071:Fatty acid degradation	10	1.88679	0.00103592	POT1-2, ADH2, CAALFM_C100410CA, FOX3, ECI1, FAA2-3, POT1, POX1-3, POX1, PXP2	232	25	2043	3.52241	0.102185	0.0119706	0.0107045
KEGG_PATHWAY	cal02010:ABC transporters	9	1.69811	0.000232459	CDR11, SNQ2, CDR4, PXA2, YCF1, YOR1, PXA1, CDR2, CDR1	232	17	2043	4.66202	0.0238886	0.0079984	0.00715242
KEGG_PATHWAY	cal00280:Valine, leucine and isoleucine degradation	9	1.69811	0.000590037	LPD1, POT1-2, EHD3, ALD6, HPD1, CAALFM_C100410CA, FOX3, UGA1, POT1	232	19	2043	4.17128	0.0595361	0.0118566	0.0106026
KEGG_PATHWAY	cal00640:Propanoate metabolism	9	1.69811	0.00129756	LPD1, EHD3, ALD6, HPD1, UGA1, CAALFM_C603240WA, POX1-3, POX1, PXP2	232	21	2043	3.77401	0.126314	0.0128944	0.0115306
KEGG_PATHWAY	cal00480:Glutathione metabolism	9	1.69811	0.00980512	GTT13, GST1, GTT11, GST3, GCS1, RNR1, RNR21, RNR22, ECM38	232	28	2043	2.83051	0.641119	0.0784409	0.0701443
KEGG_PATHWAY	cal00220:Arginine biosynthesis	8	1.50943	0.00100702	ARG4, ARG3, ARG1, GDH2, ALT1, ECM42, GDH3, ARG8	232	16	2043	4.40302	0.0994802	0.0119706	0.0107045
KEGG_PATHWAY	cal00592:alpha-Linolenic acid metabolism	6	1.13208	0.000307631	POT1-2, FOX3, POT1, POX1-3, POX1, PXP2	232	7	2043	7.54803	0.031492	0.0079984	0.00715242
KEGG_PATHWAY	cal01040:Biosynthesis of unsaturated fatty acids	6	1.13208	0.0271353	POT1-2, FOX3, POT1, POX1-3, POX1, PXP2	232	16	2043	3.30226	0.942793	0.177923	0.159105
