# Supplementary material for: Baicalin promotes β-1,3-glucan exposure in Candida albicans and enhances macrophage response
Source: Front Cell Infect Microbiol. 2024 Dec 9;14:1487173. doi: 10.3389/fcimb.2024.1487173 (PMC11664218; doi:10.3389/fcimb.2024.1487173)
Supplement: Supplementary file 1 [file DataSheet1.zip › Supplementary Materials/Supplementary Table S3. Expression matrix of the upregulated genes and downregulated genes involved in cell wall organization or biogenesis.xlsx]

## Sheet: Sheet2
Supplementary Table S3. Expression matrix of the upregulated genes and downregulated genes involved in cell wall organization or biogenesis
gene_id	gene_name	description	length	BA1_count	BA2_count	BA3_count	Control1_count	Control2_count	Control3_count	BA1_tpm	BA2_tpm	BA3_tpm	Control1_tpm	Control2_tpm	Control3_tpm	BA_tpm	Control_tpm	fc	log2fc	pvalue	padjust	significant	regulate	nr	go	KO_id	KO_name	paths	cog	cog_description	pfam	swissprot	entrez
gene-CAALFM_C104870WA	SAP7	Sap7p	1767	4	2	6	0	0	0	0.1	0.06	0.14	0	0	0	0.1	0	19.7624	4.30469	0.0147654	0.0374545	yes	up	XP_713566.2(Sap7p [Candida albicans SC5314])	GO:0009405(biological_process:pathogenesis); GO:0005576(cellular_component:extracellular region); GO:0004190(molecular_function:aspartic-type endopeptidase activity); GO:0009277(cellular_component:fungal-type cell wall); GO:0031505(biological_process:fungal-type cell wall organization)	K06005	SAP				PF00026.25(Asp:Eukaryotic aspartyl protease); PF14543.8(TAXi_N:Xylanase inhibitor N-terminal)	sp|Q59VH7|CARP7_CANAL(Candidapepsin-7 OS=Candida albicans (strain SC5314 / ATCC MYA-2876) OX=237561 GN=SAP7 PE=1 SV=2)	3644783
gene-CAALFM_C601290CA	QDR3	Qdr3p	2094	752	828	940	224	134	169	15.81	19.1	18.17	4.95	2.37	2.92	17.6933	3.41333	4.47369	2.16146	1.48097e-25	1.04923e-23	yes	up	KGR10978.1(multidrug resistance protein [Candida albicans P37037])	GO:0016021(cellular_component:integral component of membrane); GO:0015203(molecular_function:polyamine transmembrane transporter activity); GO:0022857(molecular_function:transmembrane transporter activity); GO:0010509(biological_process:polyamine homeostasis); GO:0009405(biological_process:pathogenesis); GO:0042910(molecular_function:xenobiotic transporter activity); GO:0005886(cellular_component…						PF07690.18(MFS_1:Major Facilitator Superfamily)	sp|Q59XM0|QDR3_CANAL(MFS antiporter QDR3 OS=Candida albicans (strain SC5314 / ATCC MYA-2876) OX=237561 GN=QDR3 PE=2 SV=2)	3644023
gene-CAALFM_C105000WA	RHD1	Rhd1p	1965	181	140	189	31	34	50	4.1	3.48	3.94	0.74	0.65	0.93	3.84	0.773333	4.13037	2.04627	6.09649e-15	1.63169e-13	yes	up	XP_710865.2(Rhd1p [Candida albicans SC5314])	GO:0070135(biological_process:beta-1,2-oligomannoside metabolic process); GO:0016021(cellular_component:integral component of membrane); GO:0016020(cellular_component:membrane); GO:0071555(biological_process:cell wall organization); GO:0006688(biological_process:glycosphingolipid biosynthetic process); GO:0000030(molecular_function:mannosyltransferase activity)	K13682	BMT, WRY				PF12141.10(DUF3589:Beta-mannosyltransferases)	sp|Q59MA6|BMT2_CANAL(Beta-mannosyltransferase 2 OS=Candida albicans (strain SC5314 / ATCC MYA-2876) OX=237561 GN=RHD1 PE=2 SV=2)	3647531
gene-CAALFM_CR00740CA	BMT3	Bmt3p	1650	416	431	430	129	81	90	11.64	13.22	11.03	3.79	1.9	2.06	11.9633	2.58333	3.98468	1.99446	3.75238e-19	1.47692e-17	yes	up	XP_717972.1(Bmt3p [Candida albicans SC5314])	GO:0070135(biological_process:beta-1,2-oligomannoside metabolic process); GO:0070136(biological_process:beta-1,2-oligomannoside biosynthetic process); GO:0016021(cellular_component:integral component of membrane); GO:0071555(biological_process:cell wall organization); GO:0006688(biological_process:glycosphingolipid biosynthetic process); GO:0035269(biological_process:protein O-linked mannosylatio…	K13682	BMT, WRY				PF12141.10(DUF3589:Beta-mannosyltransferases)	sp|Q5A846|BMT3_CANAL(Beta-mannosyltransferase 3 OS=Candida albicans (strain SC5314 / ATCC MYA-2876) OX=237561 GN=BMT3 PE=2 SV=1)	3640439
gene-CAALFM_C405110CA	HAP41	Hap41p	1131	14934	15776	17601	4057	3361	4632	680.48	787.25	730.36	193.76	127.44	171.09	732.697	164.097	3.76018	1.9108	1.11729e-40	2.17043e-38	yes	up	KGT67706.1(hypothetical protein MEK_03756 [Candida albicans 12C])	GO:0005634(cellular_component:nucleus); GO:0043619(biological_process:regulation of transcription from RNA polymerase II promoter in response to oxidative stress)						PF10297.11(Hap4_Hap_bind:Minimal binding motif of Hap4 for binding to Hap2/3/5)		3647405
gene-CAALFM_C603500CA	SAP4	Sap4p	1254	117	150	163	48	29	35	4.64	6.52	5.9	2	0.96	1.13	5.68667	1.36333	3.59227	1.8449	2.06211e-10	3.29391e-09	yes	up	XP_718054.1(Sap4p [Candida albicans SC5314])	GO:0062040(cellular_component:fungal biofilm matrix); GO:0031505(biological_process:fungal-type cell wall organization); GO:0019538(biological_process:protein metabolic process); GO:0006465(biological_process:signal peptide processing); GO:0042783(biological_process:active evasion of host immune response); GO:0005576(cellular_component:extracellular region); GO:0009405(biological_process:pathogen…	K06005	SAP				PF00026.25(Asp:Eukaryotic aspartyl protease); PF14543.8(TAXi_N:Xylanase inhibitor N-terminal)	sp|Q5A8N2|CARP4_CANAL(Candidapepsin-4 OS=Candida albicans (strain SC5314 / ATCC MYA-2876) OX=237561 GN=SAP4 PE=1 SV=1)	3640257
gene-CAALFM_C403890WA	PTP2	tyrosine protein phosphatase	2268	3673	4883	4315	1501	965	1176	70.37	102.65	76.08	30.25	15.56	18.56	83.0333	21.4567	3.33374	1.73714	1.62834e-16	5.13396e-15	yes	up	KGR08305.1(hypothetical protein MG5_03637 [Candida albicans P57072])	GO:0006470(biological_process:protein dephosphorylation); GO:0004725(molecular_function:protein tyrosine phosphatase activity)	K19806	PTP2_3	map04011(MAPK signaling pathway - yeast)			PF00102.29(Y_phosphatase:Protein-tyrosine phosphatase); PF00782.22(DSPc:Dual specificity phosphatase, catalytic domain)	sp|P29461|PTP2_YEAST(Tyrosine-protein phosphatase 2 OS=Saccharomyces cerevisiae (strain ATCC 204508 / S288c) OX=559292 GN=PTP2 PE=1 SV=1)	3647858
gene-CAALFM_C100220WA	PHR2	1,3-beta-glucanosyltransferase	1635	3632	3744	4461	874	1393	1084	102.73	116.12	115.7	25.97	33.02	25.11	111.517	28.0333	3.23993	1.69596	2.28784e-14	5.81323e-13	yes	up	XP_719043.1(1,3-beta-glucanosyltransferase [Candida albicans SC5314])	GO:0030445(cellular_component:yeast-form cell wall); GO:0030447(biological_process:filamentous growth); GO:0030446(cellular_component:hyphal cell wall); GO:0016798(molecular_function:hydrolase activity, acting on glycosyl bonds); GO:0046658(cellular_component:anchored component of plasma membrane); GO:0009277(cellular_component:fungal-type cell wall); GO:0030134(cellular_component:ER to Golgi tra…	K22832	GAS1		ENOG410Z2A2(S:Function unknown)	ENOG410Z2A2(1,3-beta-glucanosyltransferase)	PF03198.16(Glyco_hydro_72:Glucanosyltransferase); PF07983.15(X8:X8 domain); PF00150.20(Cellulase:Cellulase (glycosyl hydrolase family 5))	sp|O13318|PHR2_CANAL(pH-responsive protein 2 OS=Candida albicans (strain SC5314 / ATCC MYA-2876) OX=237561 GN=PHR2 PE=2 SV=2)	3639334
gene-CAALFM_C602710CA	SAP6	Sap6p	1257	46	72	72	27	17	13	1.82	3.12	2.6	1.12	0.56	0.42	2.51333	0.7	3.10749	1.63575	5.1929e-05	0.000282745	yes	up	XP_719105.1(Sap6p [Candida albicans SC5314])	GO:0062040(cellular_component:fungal biofilm matrix); GO:0031505(biological_process:fungal-type cell wall organization); GO:0019538(biological_process:protein metabolic process); GO:0006465(biological_process:signal peptide processing); GO:0005576(cellular_component:extracellular region); GO:0009405(biological_process:pathogenesis); GO:0009277(cellular_component:fungal-type cell wall); GO:0002253…	K06005	SAP				PF00026.25(Asp:Eukaryotic aspartyl protease); PF14543.8(TAXi_N:Xylanase inhibitor N-terminal)	sp|Q5AC08|CARP6_CANAL(Candidapepsin-6 OS=Candida albicans (strain SC5314 / ATCC MYA-2876) OX=237561 GN=SAP6 PE=1 SV=1)	3639229
gene-CAALFM_C303870CA	SAP9	aspartyl protease	1635	13714	14547	13794	4292	3943	4567	387.9	451.16	357.76	127.55	93.48	105.81	398.94	108.947	3.07959	1.62274	3.50133e-27	2.73831e-25	yes	up	XP_712729.2(aspartyl protease [Candida albicans SC5314])	GO:0031505(biological_process:fungal-type cell wall organization); GO:0009986(cellular_component:cell surface); GO:0046658(cellular_component:anchored component of plasma membrane); GO:0005576(cellular_component:extracellular region); GO:0009405(biological_process:pathogenesis); GO:0009277(cellular_component:fungal-type cell wall); GO:0006508(biological_process:proteolysis); GO:0004190(molecular_…	K06005	SAP				PF00026.25(Asp:Eukaryotic aspartyl protease); PF14543.8(TAXi_N:Xylanase inhibitor N-terminal); PF14541.8(TAXi_C:Xylanase inhibitor C-terminal)	sp|Q59SU1|CARP9_CANAL(Candidapepsin-9 OS=Candida albicans (strain SC5314 / ATCC MYA-2876) OX=237561 GN=SAP9 PE=1 SV=2)	3645625
gene-CAALFM_C208870CA	PIR1	beta-1,3-glucan linked protein	1158	1498	1743	1680	613	406	656	66.09	84.23	67.54	28.35	14.91	23.48	72.62	22.2467	2.78082	1.47551	8.98775e-15	2.37387e-13	yes	up	XP_712603.2(beta-1,3-glucan linked protein [Candida albicans SC5314])	GO:0071502(biological_process:cellular response to temperature stimulus); GO:0031505(biological_process:fungal-type cell wall organization); GO:0030445(cellular_component:yeast-form cell wall); GO:0005199(molecular_function:structural constituent of cell wall); GO:0005576(cellular_component:extracellular region); GO:0009277(cellular_component:fungal-type cell wall)				ENOG4111W61(S:Function unknown)	ENOG4111W61(cell wall protein)	PF00399.21(PIR:Yeast PIR protein repeat)	sp|Q59SF7|PIR1_CANAL(Cell wall mannoprotein PIR1 OS=Candida albicans (strain SC5314 / ATCC MYA-2876) OX=237561 GN=PIR1 PE=1 SV=2)	3645801
gene-CAALFM_C305780CA	CRZ1	DNA-binding transcription factor	2196	2179	2540	2444	1045	599	789	43.34	55.43	44.72	21.86	10.02	12.92	47.83	14.9333	2.77391	1.47192	2.07238e-12	4.24485e-11	yes	up	KAG8203553.1(CRZ1, partial [[Candida] africana])	GO:0005737(cellular_component:cytoplasm); GO:0005634(cellular_component:nucleus); GO:0007121(biological_process:bipolar cellular bud site selection); GO:0019722(biological_process:calcium-mediated signaling); GO:0003700(molecular_function:transcription factor activity, sequence-specific DNA binding); GO:0042981(biological_process:regulation of apoptotic process); GO:0071260(biological_process:cel…	K21543	CRZ1, CRZA				PF00096.28(zf-C2H2:Zinc finger, C2H2 type); PF13465.8(zf-H2C2_2:Zinc-finger double domain); PF13894.8(zf-C2H2_4:C2H2-type zinc finger)	sp|Q5A4H5|CRZ1_CANAL(Transcriptional regulator CRZ1 OS=Candida albicans (strain SC5314 / ATCC MYA-2876) OX=237561 GN=CRZ1 PE=1 SV=1)	3641722
gene-CAALFM_CR04420CA	RBR2	putative lipase	507	299	242	325	86	108	111	55.43	48.69	52.08	16.38	15.77	15.44	52.0667	15.8633	2.62434	1.39195	3.76986e-11	6.59945e-10	yes	up	XP_717395.2(putative lipase [Candida albicans SC5314])	GO:0005618(cellular_component:cell wall); GO:0016787(molecular_function:hydrolase activity); GO:0005576(cellular_component:extracellular region); GO:0031225(cellular_component:anchored component of membrane)						PF00660.19(SRP1_TIP1:Seripauperin and TIP1 family)	sp|Q5A6M2|RBR2_CANAL(Repressed By RIM101 protein 2 OS=Candida albicans (strain SC5314 / ATCC MYA-2876) OX=237561 GN=RBR2 PE=1 SV=2)	3640983
gene-CAALFM_CR05920CA	MHP1	Mhp1p	3630	6117	7858	6608	3916	1782	2372	69.17	97.55	68.99	46.64	17.01	22.2	78.57	28.6167	2.41725	1.27337	1.36025e-06	1.09886e-05	yes	up	XP_715895.2(Mhp1p [Candida albicans SC5314])	GO:0030447(biological_process:filamentous growth); GO:0036180(biological_process:filamentous growth of a population of unicellular organisms in response to biotic stimulus); GO:0009267(biological_process:cellular response to starvation); GO:0036170(biological_process:filamentous growth of a population of unicellular organisms in response to starvation)							sp|P43638|MHP1_YEAST(MAP-homologous protein 1 OS=Saccharomyces cerevisiae (strain ATCC 204508 / S288c) OX=559292 GN=MHP1 PE=1 SV=1)	3642460
gene-CAALFM_C300980WA	FLC1	putative flavin adenine dinucleotide transporter	2427	3439	3406	3460	2016	1167	1195	60.95	66.24	56.47	37.6	17.41	17.46	61.22	24.1567	2.19939	1.1371	4.41222e-07	3.95982e-06	yes	up	XP_718519.2(putative flavin adenine dinucleotide transporter [Candida albicans SC5314])	GO:0016021(cellular_component:integral component of membrane); GO:0015230(molecular_function:FAD transmembrane transporter activity); GO:0031410(cellular_component:cytoplasmic vesicle); GO:0015886(biological_process:heme transport); GO:0015883(biological_process:FAD transport); GO:0009272(biological_process:fungal-type cell wall biogenesis); GO:0055085(biological_process:transmembrane transport)				ENOG410XR4Q(U:Intracellular trafficking, secretion, and vesicular transport)	ENOG410XR4Q(DUF907 domain protein)	PF06011.14(TRP:Transient receptor potential (TRP) ion channel); PF14558.8(TRP_N:ML-like domain)	sp|P53121|FLC3_YEAST(Putative flavin carrier protein 3 OS=Saccharomyces cerevisiae (strain ATCC 204508 / S288c) OX=559292 GN=FLC3 PE=1 SV=1)	3639854
gene-CAALFM_C603490CA	SAP1	Sap1p	1176	182	236	234	94	74	121	7.86	11.17	9.22	4.26	2.66	4.24	9.41667	3.72	2.1302	1.09099	5.05521e-06	3.61549e-05	yes	up	KAG8202506.1(SAP1, partial [[Candida] africana])	GO:0031505(biological_process:fungal-type cell wall organization); GO:0019538(biological_process:protein metabolic process); GO:0005576(cellular_component:extracellular region); GO:0052559(biological_process:induction by symbiont of host immune response); GO:0006465(biological_process:signal peptide processing); GO:0009277(cellular_component:fungal-type cell wall); GO:0006807(biological_process:n…	K06005	SAP				PF00026.25(Asp:Eukaryotic aspartyl protease); PF14543.8(TAXi_N:Xylanase inhibitor N-terminal); PF14541.8(TAXi_C:Xylanase inhibitor C-terminal)	sp|P0CY27|CARP1_CANAL(Candidapepsin-1 OS=Candida albicans (strain SC5314 / ATCC MYA-2876) OX=237561 GN=SAP1 PE=1 SV=1)	3640256
gene-CAALFM_C404050CA	RHD3	Rhd3p	615	367	499	498	214	152	242	44.62	66.08	53.53	26.98	14.91	22.81	54.7433	21.5667	2.11987	1.08397	7.63012e-07	6.51753e-06	yes	up	XP_717108.1(Rhd3p [Candida albicans SC5314])	GO:0005618(cellular_component:cell wall); GO:0031505(biological_process:fungal-type cell wall organization); GO:0030445(cellular_component:yeast-form cell wall); GO:0009986(cellular_component:cell surface); GO:0030446(cellular_component:hyphal cell wall); GO:0046658(cellular_component:anchored component of plasma membrane); GO:0005576(cellular_component:extracellular region); GO:0009405(biologica…							sp|Q5A5U4|RHD3_CANAL(Cell wall protein RHD3 OS=Candida albicans (strain SC5314 / ATCC MYA-2876) OX=237561 GN=RHD3 PE=1 SV=1)	3641212
gene-CAALFM_C104480CA	TUS1	Rho family guanine nucleotide exchange factor	4194	2641	3498	2855	1877	1027	1103	25.53	37.13	25.5	19.12	8.39	8.83	29.3867	12.1133	2.11768	1.08249	2.12961e-05	0.000130198	yes	up	XP_712230.2(Rho family guanine nucleotide exchange factor [Candida albicans SC5314])		K19843	TUS1	map04011(MAPK signaling pathway - yeast)			PF00780.24(CNH:CNH domain); PF15405.8(PH_5:Pleckstrin homology domain)	sp|Q06412|TUS1_YEAST(Rho1 guanine nucleotide exchange factor TUS1 OS=Saccharomyces cerevisiae (strain ATCC 204508 / S288c) OX=559292 GN=TUS1 PE=1 SV=1)	3646144
gene-CAALFM_C305230WA	SAP3	Sap3p	1197	30	43	50	15	20	19	1.27	1.99	1.92	0.66	0.7	0.65	1.72667	0.67	2.11425	1.08015	0.00843322	0.0233386	yes	up	XP_723210.1(Sap3p [Candida albicans SC5314])	GO:0031505(biological_process:fungal-type cell wall organization); GO:0019538(biological_process:protein metabolic process); GO:0006465(biological_process:signal peptide processing); GO:0009277(cellular_component:fungal-type cell wall); GO:0006807(biological_process:nitrogen compound metabolic process); GO:0004190(molecular_function:aspartic-type endopeptidase activity); GO:0030163(biological_pro…	K06005	SAP				PF00026.25(Asp:Eukaryotic aspartyl protease); PF14543.8(TAXi_N:Xylanase inhibitor N-terminal)	sp|P0CY29|CARP3_CANAL(Candidapepsin-3 OS=Candida albicans (strain SC5314 / ATCC MYA-2876) OX=237561 GN=SAP3 PE=1 SV=1)	3635197
gene-CAALFM_C110220CA	TPK1	Tpk1p	1218	2533	2566	3116	1105	993	1556	104.41	115.87	117.17	47.77	34.12	52.13	112.483	44.6733	2.11016	1.07735	1.79766e-10	2.8948e-09	yes	up	XP_723574.1(Tpk1p [Candida albicans SC5314])	GO:0031137(biological_process:regulation of conjugation with cellular fusion); GO:0006468(biological_process:protein phosphorylation); GO:0000902(biological_process:cell morphogenesis); GO:0031505(biological_process:fungal-type cell wall organization); GO:1900188(biological_process:negative regulation of cell adhesion involved in single-species biofilm formation); GO:0030447(biological_process:fi…	K04345	PKA	map04213(Longevity regulating pathway - multiple species); map04113(Meiosis - yeast); map04138(Autophagy - yeast)			PF00069.27(Pkinase:Protein kinase domain); PF07714.19(PK_Tyr_Ser-Thr:Protein tyrosine and serine/threonine kinase); PF03109.18(ABC1:ABC1 atypical kinase-like domain); PF14531.8(Kinase-like:Kinase-like)	sp|P06245|KAPB_YEAST(cAMP-dependent protein kinase type 2 OS=Saccharomyces cerevisiae (strain ATCC 204508 / S288c) OX=559292 GN=TPK2 PE=1 SV=2)	3634879
gene-CAALFM_C702240WA	FMP45	Fmp45p	858	445	567	497	153	234	303	30.31	42.22	30.55	10.89	13.14	16.5	34.36	13.51	2.06053	1.04302	5.14926e-05	0.000280623	yes	up	KAG8202269.1(SUR7, partial [[Candida] africana])	GO:0045121(cellular_component:membrane raft); GO:0006897(biological_process:endocytosis); GO:0031505(biological_process:fungal-type cell wall organization); GO:0033101(cellular_component:cellular bud membrane); GO:0016021(cellular_component:integral component of membrane); GO:0032185(biological_process:septin cytoskeleton organization); GO:0030866(biological_process:cortical actin cytoskeleton or…						PF06687.14(SUR7:SUR7/PalI family)	sp|Q5A4M8|SUR7_CANAL(Protein SUR7 OS=Candida albicans (strain SC5314 / ATCC MYA-2876) OX=237561 GN=SUR7 PE=1 SV=1)	3637004
gene-CAALFM_CR03900WA	HST7	mitogen-activated protein kinase kinase	1770	883	829	1054	673	498	498	22.67	23.34	24.84	18.16	10.73	10.49	23.6167	13.1267	1.53516	0.618391	0.000732228	0.00284116	no	up	XP_717333.2(mitogen-activated protein kinase kinase [Candida albicans SC5314])	GO:0071507(biological_process:MAPK cascade involved in conjugation with cellular fusion); GO:0006468(biological_process:protein phosphorylation); GO:0031505(biological_process:fungal-type cell wall organization); GO:1900436(biological_process:positive regulation of filamentous growth of a population of unicellular organisms in response to starvation); GO:1990277(biological_process:parasexual conj…	K11226	STE7	map04011(MAPK signaling pathway - yeast)			PF00069.27(Pkinase:Protein kinase domain); PF07714.19(PK_Tyr_Ser-Thr:Protein tyrosine and serine/threonine kinase); PF03109.18(ABC1:ABC1 atypical kinase-like domain); PF17667.3(Pkinase_fungal:Fungal protein kinase)	sp|Q5A6T5|STE7_CANAL(Serine/threonine-protein kinase STE7 homolog OS=Candida albicans (strain SC5314 / ATCC MYA-2876) OX=237561 GN=HST7 PE=3 SV=2)	3640953
gene-CAALFM_C305700WA	CHS4	Chs4p	2256	3462	3726	3912	2762	2081	2292	66.74	78.81	69.4	56.01	33.75	36.39	71.65	42.05	1.4533	0.539337	0.00108597	0.0039925	no	up	KGQ88181.1(hypothetical protein MEO_02989 [Candida albicans P94015])	GO:0006038(biological_process:cell wall chitin biosynthetic process)	K07126	K07126				PF08238.14(Sel1:Sel1 repeat)	sp|P34226|SKT5_YEAST(Chitin synthase regulator SKT5 OS=Saccharomyces cerevisiae (strain ATCC 204508 / S288c) OX=559292 GN=SKT5 PE=1 SV=1)	3641726
gene-CAALFM_C102420CA	GSC1	1,3-beta-glucan synthase	5694	12336	12364	13660	9556	8211	7566	86.06	94.72	88.13	70.26	48.45	43.8	89.6367	54.17	1.40428	0.489835	0.00334364	0.0104817	no	up	XP_721429.2(1,3-beta-glucan synthase [Candida albicans SC5314])	GO:0046527(molecular_function:glucosyltransferase activity); GO:0000148(cellular_component:1,3-beta-D-glucan synthase complex); GO:0031505(biological_process:fungal-type cell wall organization); GO:0006075(biological_process:(1->3)-beta-D-glucan biosynthetic process); GO:0016021(cellular_component:integral component of membrane); GO:0051278(biological_process:fungal-type cell wall polysaccharide …	K00706	E2.4.1.34	map00500(Starch and sucrose metabolism); map04011(MAPK signaling pathway - yeast)			PF02364.17(Glucan_synthase:1,3-beta-glucan synthase component); PF14288.8(FKS1_dom1:1,3-beta-glucan synthase subunit FKS1, domain-1)	sp|P40989|FKS2_YEAST(1,3-beta-glucan synthase component GSC2 OS=Saccharomyces cerevisiae (strain ATCC 204508 / S288c) OX=559292 GN=GSC2 PE=1 SV=2)	3636794
gene-CAALFM_C702990WA	BCK1	mitogen-activated protein kinase kinase kinase	3960	905	987	1042	872	577	560	9.31	11.15	9.9	9.45	5.01	4.77	10.12	6.41	1.36089	0.444555	0.037152	0.0790284	no	up	XP_716984.2(mitogen-activated protein kinase kinase kinase [Candida albicans SC5314])	GO:0035690(biological_process:cellular response to drug); GO:0005524(molecular_function:ATP binding); GO:0004672(molecular_function:protein kinase activity)	K11229	BCK1	map04011(MAPK signaling pathway - yeast); map04139(Mitophagy - yeast)			PF00069.27(Pkinase:Protein kinase domain); PF07714.19(PK_Tyr_Ser-Thr:Protein tyrosine and serine/threonine kinase); PF14531.8(Kinase-like:Kinase-like)	sp|Q01389|BCK1_YEAST(Serine/threonine-protein kinase BCK1/SLK1/SSP31 OS=Saccharomyces cerevisiae (strain ATCC 204508 / S288c) OX=559292 GN=BCK1 PE=1 SV=1)	3641384
gene-CAALFM_CR00120CA	MKC1	mitogen-activated serine/threonine-protein kinase	1530	4312	4370	5029	3705	2867	3107	132.43	147.13	141.48	119.51	73.72	78.05	140.347	90.4267	1.31857	0.398979	0.0103761	0.0278819	no	up	XP_718680.1(mitogen-activated serine/threonine-protein kinase [Candida albicans SC5314])	GO:1905665(biological_process:positive regulation of calcium ion import across plasma membrane); GO:0034605(biological_process:cellular response to heat); GO:0035690(biological_process:cellular response to drug); GO:0007165(biological_process:signal transduction); GO:0035556(biological_process:intracellular signal transduction); GO:0044011(biological_process:single-species biofilm formation on in…	K04464	MAPK7	map04011(MAPK signaling pathway - yeast); map04138(Autophagy - yeast); map04139(Mitophagy - yeast)			PF00069.27(Pkinase:Protein kinase domain); PF07714.19(PK_Tyr_Ser-Thr:Protein tyrosine and serine/threonine kinase); PF03109.18(ABC1:ABC1 atypical kinase-like domain)	sp|Q5AAG6|MKC1_CANAL(Mitogen-activated protein kinase MKC1 OS=Candida albicans (strain SC5314 / ATCC MYA-2876) OX=237561 GN=MKC1 PE=1 SV=1)	3639710
gene-CAALFM_C304470WA	PKC1	protein kinase C	3294	3327	3290	3403	3263	1926	2046	41.85	45.43	39.5	43.23	20.44	21.29	42.26	28.32	1.2943	0.372171	0.0831968	0.152627	no	up	XP_723115.1(protein kinase C [Candida albicans SC5314])	GO:0018105(biological_process:peptidyl-serine phosphorylation); GO:0030242(biological_process:pexophagy); GO:0034063(biological_process:stress granule assembly); GO:0009272(biological_process:fungal-type cell wall biogenesis); GO:0035690(biological_process:cellular response to drug); GO:0007165(biological_process:signal transduction); GO:0035556(biological_process:intracellular signal transductio…	K02677	PRKCA	map04070(Phosphatidylinositol signaling system); map04011(MAPK signaling pathway - yeast); map04139(Mitophagy - yeast)			PF00069.27(Pkinase:Protein kinase domain); PF07714.19(PK_Tyr_Ser-Thr:Protein tyrosine and serine/threonine kinase); PF00130.24(C1_1:Phorbol esters/diacylglycerol binding domain (C1 domain)); PF02185.18(HR1:Hr1 repeat); PF00433.26(Pkinase_C:Protein kinase C terminal domain); PF00168.32(C2:C2 domain)	sp|P43057|KPC1_CANAX(Protein kinase C-like 1 OS=Candida albicans OX=5476 GN=PKC1 PE=3 SV=1)	3635210
gene-CAALFM_C203770CA	STE11	mitogen-activated protein kinase kinase kinase	2472	2074	2267	2333	2109	1254	1879	35.99	43.17	37.29	38.52	18.32	26.89	38.8167	27.91	1.20062	0.263778	0.164515	0.263067	no	up	XP_720968.2(mitogen-activated protein kinase kinase kinase [Candida albicans SC5314])	GO:0106310(deleted:old GO); GO:0106311(deleted:old GO); GO:0005524(molecular_function:ATP binding); GO:0004672(molecular_function:protein kinase activity)	K11228	STE11	map04011(MAPK signaling pathway - yeast)			PF00069.27(Pkinase:Protein kinase domain); PF07714.19(PK_Tyr_Ser-Thr:Protein tyrosine and serine/threonine kinase); PF14847.8(Ras_bdg_2:Ras-binding domain of Byr2); PF00536.32(SAM_1:SAM domain (Sterile alpha motif)); PF07647.19(SAM_2:SAM domain (Sterile alpha motif)); PF14531.8(Kinase-like:Kinase-like)	sp|A7A1P0|STE11_YEAS7(Serine/threonine-protein kinase STE11 OS=Saccharomyces cerevisiae (strain YJM789) OX=307796 GN=STE11 PE=3 SV=1)	3637369
gene-CAALFM_C107240WA	YPD1	Ypd1p	555	908	937	1122	658	742	925	136.68	153.36	147.74	102.27	89.09	106.29	145.927	99.2167	1.1895	0.250351	0.144969	0.237876	no	up	XP_713887.1(Ypd1p [Candida albicans SC5314])	GO:0005737(cellular_component:cytoplasm); GO:0007234(biological_process:osmosensory signaling via phosphorelay pathway); GO:0016310(biological_process:phosphorylation); GO:0005829(cellular_component:cytosol); GO:0016740(molecular_function:transferase activity); GO:0009927(molecular_function:histidine phosphotransfer kinase activity); GO:0000160(biological_process:phosphorelay signal transduction …	K11232	YPD1	map04011(MAPK signaling pathway - yeast)			PF01627.25(Hpt:Hpt domain)	sp|Q59WC6|YPD1_CANAL(Phosphorelay intermediate protein YPD1 OS=Candida albicans (strain SC5314 / ATCC MYA-2876) OX=237561 GN=YPD1 PE=3 SV=1)	3644458
gene-CAALFM_C203330CA	HOG1	mitogen-activated protein kinase	1134	2937	2567	3142	2433	1951	2631	133.34	127.64	129.91	115.78	73.71	96.84	130.297	95.4433	1.15118	0.203115	0.127579	0.214963	no	up	XP_721016.1(mitogen-activated protein kinase [Candida albicans SC5314])	GO:1903694(biological_process:positive regulation of mitotic G1 cell cycle arrest in response to nitrogen starvation); GO:0051403(biological_process:stress-activated MAPK cascade); GO:0030447(biological_process:filamentous growth); GO:0046173(biological_process:polyol biosynthetic process); GO:0038066(biological_process:p38MAPK cascade); GO:0036168(biological_process:filamentous growth of a popul…	K04441	P38	map04011(MAPK signaling pathway - yeast); map04139(Mitophagy - yeast)			PF00069.27(Pkinase:Protein kinase domain); PF07714.19(PK_Tyr_Ser-Thr:Protein tyrosine and serine/threonine kinase); PF03109.18(ABC1:ABC1 atypical kinase-like domain); PF12330.10(Haspin_kinase:Haspin like kinase domain); PF06293.16(Kdo:Lipopolysaccharide kinase (Kdo/WaaP) family); PF14531.8(Kinase-like:Kinase-like)	sp|Q92207|HOG1_CANAL(Mitogen-activated protein kinase HOG1 OS=Candida albicans (strain SC5314 / ATCC MYA-2876) OX=237561 GN=HOG1 PE=1 SV=2)	3637393
gene-CAALFM_C405030CA	SSK2	mitogen-activated protein kinase kinase kinase	4452	1932	1674	1734	1944	1236	1324	17.52	16.66	14.53	18.57	9.47	9.95	16.2367	12.6633	1.10695	0.146584	0.468088	0.590206	no	up	KAG8203151.1(STE20, partial [[Candida] africana])	GO:0005737(cellular_component:cytoplasm); GO:0031098(biological_process:stress-activated protein kinase signaling cascade); GO:0071470(biological_process:cellular response to osmotic stress); GO:0000165(biological_process:MAPK cascade); GO:0032147(biological_process:activation of protein kinase activity); GO:0071276(biological_process:cellular response to cadmium ion); GO:0004674(molecular_functi…	K11230	SSK2	map04011(MAPK signaling pathway - yeast)			PF00069.27(Pkinase:Protein kinase domain); PF07714.19(PK_Tyr_Ser-Thr:Protein tyrosine and serine/threonine kinase); PF19431.1(MEKK4_N:MEKK4 N-terminal); PF03109.18(ABC1:ABC1 atypical kinase-like domain); PF14531.8(Kinase-like:Kinase-like)	sp|P53599|SSK2_YEAST(MAP kinase kinase kinase SSK2 OS=Saccharomyces cerevisiae (strain ATCC 204508 / S288c) OX=559292 GN=SSK2 PE=1 SV=1)	3641144
gene-CAALFM_C306070CA	PBS2	mitogen-activated protein kinase kinase	1638	3285	2832	3493	2983	2365	2766	92.71	87.64	90.39	88.45	55.94	63.94	90.2467	69.4433	1.10165	0.139664	0.30867	0.432986	no	up	XP_716629.1(mitogen-activated protein kinase kinase [Candida albicans SC5314])	GO:0000187(biological_process:activation of MAPK activity); GO:0030447(biological_process:filamentous growth); GO:0038066(biological_process:p38MAPK cascade); GO:0007231(biological_process:osmosensory signaling pathway); GO:0031416(cellular_component:NatB complex); GO:0005078(molecular_function:MAP-kinase scaffold activity); GO:0005634(cellular_component:nucleus); GO:0071470(biological_process:ce…	K11227	PBS2	map04011(MAPK signaling pathway - yeast); map04139(Mitophagy - yeast)			PF00069.27(Pkinase:Protein kinase domain); PF07714.19(PK_Tyr_Ser-Thr:Protein tyrosine and serine/threonine kinase); PF14531.8(Kinase-like:Kinase-like); PF03109.18(ABC1:ABC1 atypical kinase-like domain); PF17667.3(Pkinase_fungal:Fungal protein kinase); PF07387.13(Seadorna_VP7:Seadornavirus VP7)	sp|P08018|PBS2_YEAST(MAP kinase kinase PBS2 OS=Saccharomyces cerevisiae (strain ATCC 204508 / S288c) OX=559292 GN=PBS2 PE=1 SV=4)	3641748
gene-CAALFM_C113110CA	CHS3	chitin synthase	3642	5398	4814	5554	6353	3683	3774	60.82	59.55	57.78	75.39	35.03	35.2	59.3833	48.54	1.06226	0.0871366	0.691516	0.780165	no	up	XP_722148.2(chitin synthase [Candida albicans SC5314])	GO:0097271(biological_process:protein localization to bud neck); GO:0030428(cellular_component:cell septum); GO:0005628(cellular_component:prospore membrane); GO:0030476(biological_process:ascospore wall assembly); GO:0000131(cellular_component:incipient cellular bud site); GO:0045009(cellular_component:chitosome); GO:0016021(cellular_component:integral component of membrane); GO:0071944(cellular…	K00698	CHS1	map00520(Amino sugar and nucleotide sugar metabolism)			PF03142.17(Chitin_synth_2:Chitin synthase); PF13632.8(Glyco_trans_2_3:Glycosyl transferase family group 2); PF13641.8(Glyco_tranf_2_3:Glycosyltransferase like family 2); PF00535.28(Glycos_transf_2:Glycosyl transferase family 2)	sp|P30573|CHS3_CANAX(Chitin synthase 3 OS=Candida albicans OX=5476 GN=CHS3 PE=3 SV=1)	3636199
gene-CAALFM_C105600WA	GSL1	Gsl1p	4716	406	445	437	488	331	335	3.46	4.16	3.44	4.38	2.38	2.37	3.68667	3.04333	1.04294	0.0606584	0.776724	0.845676	no	up	XP_718514.2(Gsl1p [Candida albicans SC5314])	GO:0046527(molecular_function:glucosyltransferase activity); GO:0000148(cellular_component:1,3-beta-D-glucan synthase complex); GO:0006075(biological_process:(1->3)-beta-D-glucan biosynthetic process); GO:0016021(cellular_component:integral component of membrane); GO:0051278(biological_process:fungal-type cell wall polysaccharide biosynthetic process); GO:0003843(molecular_function:1,3-beta-D-glu…	K00706	E2.4.1.34	map00500(Starch and sucrose metabolism); map04011(MAPK signaling pathway - yeast)			PF02364.17(Glucan_synthase:1,3-beta-glucan synthase component); PF14288.8(FKS1_dom1:1,3-beta-glucan synthase subunit FKS1, domain-1)	sp|Q04952|FKS3_YEAST(1,3-beta-glucan synthase component FKS3 OS=Saccharomyces cerevisiae (strain ATCC 204508 / S288c) OX=559292 GN=FKS3 PE=1 SV=1)	3639844
gene-CAALFM_C502340CA	CST20	mitogen-activated protein kinase kinase kinase kinase	3687	2068	2040	2341	2419	1627	1848	22.99	24.9	24.03	28.33	15.27	17.01	23.9733	20.2033	1.02034	0.0290482	0.86895	0.909897	no	up	KAG8202729.1(Serine/threonine-protein kinase CST20, partial [[Candida] africana])	GO:0005737(cellular_component:cytoplasm); GO:0031098(biological_process:stress-activated protein kinase signaling cascade); GO:0031505(biological_process:fungal-type cell wall organization); GO:1900436(biological_process:positive regulation of filamentous growth of a population of unicellular organisms in response to starvation); GO:0005634(cellular_component:nucleus); GO:1990277(biological_proce…	K04409	PAK1	map04011(MAPK signaling pathway - yeast); map04392(Hippo signaling pathway - multiple species)	ENOG410XP4K(T:Signal transduction mechanisms)	ENOG410XP4K(p21 protein (Cdc42 Rac)-activated kinase)	PF00069.27(Pkinase:Protein kinase domain); PF07714.19(PK_Tyr_Ser-Thr:Protein tyrosine and serine/threonine kinase); PF00786.30(PBD:P21-Rho-binding domain); PF03109.18(ABC1:ABC1 atypical kinase-like domain); PF17667.3(Pkinase_fungal:Fungal protein kinase); PF14531.8(Kinase-like:Kinase-like)	sp|P0CY24|STE20_CANAL(Serine/threonine-protein kinase CST20 OS=Candida albicans (strain SC5314 / ATCC MYA-2876) OX=237561 GN=CST20 PE=3 SV=1)	3637790
gene-CAALFM_CR02860WA	RHO1	Rho family GTPase	597	2768	2484	2906	2797	2801	2784	357.17	349	330.6	373.83	290.69	277.43	345.59	313.983	0.901744	-0.14921	0.296983	0.421203	no	down	XP_715774.1(Rho family GTPase [Candida albicans SC5314])	GO:0060178(biological_process:regulation of exocyst localization); GO:0000148(cellular_component:1,3-beta-D-glucan synthase complex); GO:0005794(cellular_component:Golgi apparatus); GO:0032956(biological_process:regulation of actin cytoskeleton organization); GO:0000329(cellular_component:fungal-type vacuole membrane); GO:1903395(biological_process:regulation of secondary cell septum biogenesis);…	K04513	RHOA	map04144(Endocytosis); map04011(MAPK signaling pathway - yeast)			PF00071.24(Ras:Ras family); PF08477.15(Roc:Ras of Complex, Roc, domain of DAPkinase); PF00025.23(Arf:ADP-ribosylation factor family)	sp|O42825|RHO1_CANAL(GTP-binding protein RHO1 OS=Candida albicans (strain SC5314 / ATCC MYA-2876) OX=237561 GN=RHO1 PE=3 SV=1)	3642564
gene-CAALFM_CR00850CA	GSL2	Gsl2p	4923	627	549	660	819	655	509	5.1	4.91	4.97	7.03	4.51	3.44	4.99333	4.99333	0.853255	-0.228951	0.291724	0.416097	no	down	XP_717960.2(Gsl2p [Candida albicans SC5314])	GO:0046527(molecular_function:glucosyltransferase activity); GO:0000148(cellular_component:1,3-beta-D-glucan synthase complex); GO:0006075(biological_process:(1->3)-beta-D-glucan biosynthetic process); GO:0016021(cellular_component:integral component of membrane); GO:0051278(biological_process:fungal-type cell wall polysaccharide biosynthetic process); GO:0003843(molecular_function:1,3-beta-D-glu…	K00706	E2.4.1.34	map00500(Starch and sucrose metabolism); map04011(MAPK signaling pathway - yeast)			PF02364.17(Glucan_synthase:1,3-beta-glucan synthase component); PF14288.8(FKS1_dom1:1,3-beta-glucan synthase subunit FKS1, domain-1)	sp|A2QLK4|FKS1_ASPNC(1,3-beta-glucan synthase component FKS1 OS=Aspergillus niger (strain CBS 513.88 / FGSC A1513) OX=425011 GN=fksA PE=3 SV=1)	3640410
gene-CAALFM_C205780CA	MKK2	mitogen-activated protein kinase kinase	1341	1265	1168	1404	1520	1279	1487	45.94	46.49	46.61	57.94	38.8	44.02	46.3467	46.92	0.833201	-0.263264	0.0528043	0.10505	no	down	KAG8203990.1(HST7, partial [[Candida] africana])	GO:0000187(biological_process:activation of MAPK activity); GO:0050850(biological_process:positive regulation of calcium-mediated signaling); GO:0000196(biological_process:MAPK cascade involved in cell wall organization or biogenesis); GO:0000935(cellular_component:barrier septum); GO:0060237(biological_process:regulation of fungal-type cell wall organization); GO:0005737(cellular_component:cytop…	K08294	MKK1_2	map04011(MAPK signaling pathway - yeast); map04139(Mitophagy - yeast)			PF00069.27(Pkinase:Protein kinase domain); PF07714.19(PK_Tyr_Ser-Thr:Protein tyrosine and serine/threonine kinase); PF14531.8(Kinase-like:Kinase-like); PF03109.18(ABC1:ABC1 atypical kinase-like domain); PF17667.3(Pkinase_fungal:Fungal protein kinase); PF07387.13(Seadorna_VP7:Seadornavirus VP7)	sp|P32491|MKK2_YEAST(MAP kinase kinase MKK2/SSP33 OS=Saccharomyces cerevisiae (strain ATCC 204508 / S288c) OX=559292 GN=MKK2 PE=1 SV=2)	3645580
gene-CAALFM_C103680WA	ENG1	endo-1,3(4)-beta-glucanase	3438	714	653	707	919	737	678	8.57	8.6	7.83	11.62	7.46	6.73	8.33333	8.60333	0.82468	-0.278094	0.135095	0.224859	no	down	XP_721564.1(endo-1,3(4)-beta-glucanase [Candida albicans SC5314])	GO:0052862(molecular_function:glucan endo-1,4-beta-glucanase activity, C-3 substituted reducing group); GO:0052861(molecular_function:glucan endo-1,3-beta-glucanase activity, C-3 substituted reducing group); GO:0005618(cellular_component:cell wall); GO:0009986(cellular_component:cell surface); GO:0000920(biological_process:cell separation after cytokinesis); GO:0005576(cellular_component:extracel…	K01180	E3.2.1.6				PF17652.3(Glyco_hydro81C:Glycosyl hydrolase family 81 C-terminal domain); PF03639.15(Glyco_hydro_81:Glycosyl hydrolase family 81 N-terminal domain)	sp|Q5AIR7|ENG1_CANAL(Endo-1,3(4)-beta-glucanase 1 OS=Candida albicans (strain SC5314 / ATCC MYA-2876) OX=237561 GN=ENG1 PE=1 SV=1)	3636886
gene-CAALFM_C402250CA	BGL2	glucan 1,3-beta-glucosidase	927	3658	3267	3777	4401	3763	4284	221.44	216.36	206.99	278.65	188.38	208.36	214.93	225.13	0.800439	-0.321136	0.0136782	0.0352461	no	down	XP_722637.2(glucan 1,3-beta-glucosidase [Candida albicans SC5314])	GO:0005737(cellular_component:cytoplasm); GO:0042124(molecular_function:1,3-beta-glucanosyltransferase activity); GO:0042123(molecular_function:glucanosyltransferase activity); GO:0031505(biological_process:fungal-type cell wall organization); GO:0030445(cellular_component:yeast-form cell wall); GO:0044406(biological_process:adhesion of symbiont to host); GO:0009986(cellular_component:cell surfac…	K01210	E3.2.1.58	map00500(Starch and sucrose metabolism)	COG5309(G:Carbohydrate transport and metabolism)	COG5309(cell wall)	PF00332.20(Glyco_hydro_17:Glycosyl hydrolases family 17)	sp|Q5AMT2|BGL2_CANAL(Glucan 1,3-beta-glucosidase BGL2 OS=Candida albicans (strain SC5314 / ATCC MYA-2876) OX=237561 GN=BGL2 PE=1 SV=2)	3635691
gene-CAALFM_C108450CA	CDC42	Rho family GTPase	576	1053	841	1060	1218	994	1441	146.34	127.18	129.4	175.08	110.68	153.82	134.307	146.527	0.755947	-0.403643	0.00763557	0.0214466	no	down	XP_002417442.1(Cell division control protein CDC42 homologue, putative [Candida dubliniensis CD36])	GO:0022604(biological_process:regulation of cell morphogenesis); GO:0060178(biological_process:regulation of exocyst localization); GO:0045921(biological_process:positive regulation of exocytosis); GO:0030010(biological_process:establishment of cell polarity); GO:0000329(cellular_component:fungal-type vacuole membrane); GO:0032889(biological_process:regulation of vacuole fusion, non-autophagic); …	K04393	CDC42	map04144(Endocytosis); map04011(MAPK signaling pathway - yeast)			PF00071.24(Ras:Ras family); PF08477.15(Roc:Ras of Complex, Roc, domain of DAPkinase); PF00025.23(Arf:ADP-ribosylation factor family)	sp|P0CY33|CDC42_CANAL(Cell division control protein 42 homolog OS=Candida albicans (strain SC5314 / ATCC MYA-2876) OX=237561 GN=CDC42 PE=3 SV=1)	3646488
gene-CAALFM_C205730CA	GWT1	glucosaminyl-phosphotidylinositol O-acyltransferase	1458	389	295	412	717	359	386	12.69	10.55	12.31	24.57	9.8	10.29	11.85	14.8867	0.694766	-0.525401	0.0449635	0.0921614	no	down	KAG8203973.1(GWT1, partial [[Candida] africana])	GO:0032216(molecular_function:glucosaminyl-phosphotidylinositol O-acyltransferase activity); GO:0016021(cellular_component:integral component of membrane); GO:0005789(cellular_component:endoplasmic reticulum membrane); GO:0016746(molecular_function:transferase activity, transferring acyl groups); GO:0006506(biological_process:GPI anchor biosynthetic process); GO:0072659(biological_process:protein…	K05283	PIGW	map00563(Glycosylphosphatidylinositol (GPI)-anchor biosynthesis)			PF06423.14(GWT1:GWT1)	sp|Q873N2|GWT1_CANAL(GPI-anchored wall transfer protein 1 OS=Candida albicans (strain SC5314 / ATCC MYA-2876) OX=237561 GN=GWT1 PE=3 SV=2)	3645575
gene-CAALFM_C406480CA	CEK1	mitogen-activated serine/threonine-protein kinase	1266	990	763	779	1223	1009	1366	38.77	32.74	27.85	50.24	32.96	43.53	33.12	42.2433	0.660138	-0.59916	0.000462891	0.00190145	no	down	XP_715542.2(mitogen-activated serine/threonine-protein kinase [Candida albicans SC5314])	GO:0005737(cellular_component:cytoplasm); GO:0009267(biological_process:cellular response to starvation); GO:0031505(biological_process:fungal-type cell wall organization); GO:1900436(biological_process:positive regulation of filamentous growth of a population of unicellular organisms in response to starvation); GO:1990277(biological_process:parasexual conjugation with cellular fusion); GO:003044…	K04371	ERK, MAPK1_3	map04111(Cell cycle - yeast); map04011(MAPK signaling pathway - yeast)			PF00069.27(Pkinase:Protein kinase domain); PF07714.19(PK_Tyr_Ser-Thr:Protein tyrosine and serine/threonine kinase); PF06293.16(Kdo:Lipopolysaccharide kinase (Kdo/WaaP) family); PF03109.18(ABC1:ABC1 atypical kinase-like domain)	sp|Q5A1D3|ERK1_CANAL(Extracellular signal-regulated kinase 1 OS=Candida albicans (strain SC5314 / ATCC MYA-2876) OX=237561 GN=CEK1 PE=1 SV=3)	3642789
gene-CAALFM_C404530CA	PHR1	Phr1p	1647	9853	5658	7004	13881	13515	11163	276.2	173.91	180.05	408.85	317.57	256.36	210.053	327.593	0.536544	-0.898231	4.91511e-05	0.00026949	no	down	KAG8203134.1(PHR1, partial [[Candida] africana])	GO:0042124(molecular_function:1,3-beta-glucanosyltransferase activity); GO:0031505(biological_process:fungal-type cell wall organization); GO:0005618(cellular_component:cell wall); GO:0016740(molecular_function:transferase activity); GO:0009277(cellular_component:fungal-type cell wall); GO:0005886(cellular_component:plasma membrane); GO:0034411(biological_process:cell wall (1->3)-beta-D-glucan bi…	K22832	GAS1				PF03198.16(Glyco_hydro_72:Glucanosyltransferase); PF07983.15(X8:X8 domain); PF02836.19(Glyco_hydro_2_C:Glycosyl hydrolases family 2, TIM barrel domain)	sp|P43076|PHR1_CANAL(pH-responsive protein 1 OS=Candida albicans (strain SC5314 / ATCC MYA-2876) OX=237561 GN=PHR1 PE=2 SV=4)	3641108
gene-CAALFM_C113930WA	SSK1	mitogen-activated protein kinase kinase kinase	2025	1111	737	1068	1383	1934	1851	24.29	17.68	21.47	31.8	35.54	33.28	21.1467	33.54	0.517693	-0.949831	4.31782e-06	3.14354e-05	no	down	KGU30594.1(osomolarity two-component system, response regulator SSK1 [Candida albicans P34048])	GO:1900428(biological_process:regulation of filamentous growth of a population of unicellular organisms); GO:1900442(biological_process:positive regulation of filamentous growth of a population of unicellular organisms in response to neutral pH); GO:0031505(biological_process:fungal-type cell wall organization); GO:0030447(biological_process:filamentous growth); GO:1900436(biological_process:posi…	K11233	SSK1	map04011(MAPK signaling pathway - yeast); map04139(Mitophagy - yeast)			PF00072.26(Response_reg:Response regulator receiver domain)	sp|Q5AKU6|SSK1_CANAL(Oxidative stress response two-component system protein SSK1 OS=Candida albicans (strain SC5314 / ATCC MYA-2876) OX=237561 GN=SSK1 PE=1 SV=1)	3636184
gene-CAALFM_C401920WA	DPM3	Dpm3p	279	240	222	294	299	535	578	376.16	378.84	331.47	426.91	554.77	532.29	362.157	504.657	0.49445	-1.0161	7.43696e-05	0.000389099	yes	down	XP_019330909.1(Dpm3p [Candida albicans SC5314])	GO:0006493(biological_process:protein O-linked glycosylation); GO:0006486(biological_process:protein glycosylation); GO:0006487(biological_process:protein N-linked glycosylation); GO:0006488(biological_process:dolichol-linked oligosaccharide biosynthetic process); GO:0016021(cellular_component:integral component of membrane); GO:0097502(biological_process:mannosylation); GO:0005789(cellular_compo…	K09659	DPM3	map00510(N-Glycan biosynthesis)			PF08285.13(DPM3:Dolichol-phosphate mannosyltransferase subunit 3 (DPM3))	sp|Q9P2X0|DPM3_HUMAN(Dolichol-phosphate mannosyltransferase subunit 3 OS=Homo sapiens OX=9606 GN=DPM3 PE=1 SV=2)	30515245
gene-CAALFM_C700930WA	GPH1	glycogen phosphorylase	2703	11183	10634	9525	27798	15283	16833	175.37	183.02	137.66	458.85	201.95	217.89	165.35	292.897	0.491379	-1.02509	1.1602e-05	7.56958e-05	yes	down	XP_720315.1(glycogen phosphorylase [Candida albicans SC5314])	GO:0005737(cellular_component:cytoplasm); GO:0005975(biological_process:carbohydrate metabolic process); GO:0005980(biological_process:glycogen catabolic process); GO:0009986(cellular_component:cell surface); GO:0030446(cellular_component:hyphal cell wall); GO:0102250(molecular_function:linear malto-oligosaccharide phosphorylase activity); GO:0030170(molecular_function:pyridoxal phosphate binding…	K00688	PYG, glgP	map00500(Starch and sucrose metabolism)			PF00343.22(Phosphorylase:Carbohydrate phosphorylase)	sp|P06738|PHSG_YEAST(Glycogen phosphorylase OS=Saccharomyces cerevisiae (strain ATCC 204508 / S288c) OX=559292 GN=GPH1 PE=1 SV=4)	3637956
gene-CAALFM_CR02820WA	PGM2	phosphoglucomutase	1683	6667	5286	5875	14278	8200	12468	182	158.24	147.12	409.59	187.7	278.96	162.453	292.083	0.479577	-1.06016	3.24959e-08	3.63062e-07	yes	down	XP_715772.2(phosphoglucomutase [Candida albicans SC5314])	GO:0016868(molecular_function:intramolecular transferase activity, phosphotransferases); GO:0005829(cellular_component:cytosol); GO:0000287(molecular_function:magnesium ion binding); GO:0005975(biological_process:carbohydrate metabolic process); GO:0004614(molecular_function:phosphoglucomutase activity)	K01835	pgm	map01250(Biosynthesis of nucleotide sugars); map00230(Purine metabolism); map00520(Amino sugar and nucleotide sugar metabolism); map00052(Galactose metabolism); map00010(Glycolysis / Gluconeogenesis); map00500(Starch and sucrose metabolism); map00030(Pentose phosphate pathway)			PF02878.18(PGM_PMM_I:Phosphoglucomutase/phosphomannomutase, alpha/beta/alpha domain I); PF02880.18(PGM_PMM_III:Phosphoglucomutase/phosphomannomutase, alpha/beta/alpha domain III); PF02879.18(PGM_PMM_II:Phosphoglucomutase/phosphomannomutase, alpha/beta/alpha domain II); PF00408.22(PGM_PMM_IV:Phosphoglucomutase/phosphomannomutase, C-terminal domain)	sp|Q4WY53|PGM_ASPFU(Phosphoglucomutase OS=Neosartorya fumigata (strain ATCC MYA-4609 / Af293 / CBS 101355 / FGSC A1100) OX=330879 GN=pgmA PE=3 SV=1)	3642562
gene-CAALFM_C110300WA	MNN12	alpha-1,3-mannosyltransferase	2487	364	261	288	874	476	437	6.27	4.94	4.57	15.85	6.91	6.21	5.26	9.65667	0.47459	-1.07525	8.97411e-05	0.00046111	yes	down	KAG8204770.1(MNN12, partial [[Candida] africana])	GO:0005794(cellular_component:Golgi apparatus); GO:0006493(biological_process:protein O-linked glycosylation); GO:0006486(biological_process:protein glycosylation); GO:0016021(cellular_component:integral component of membrane); GO:0000139(cellular_component:Golgi membrane); GO:0016757(molecular_function:transferase activity, transferring glycosyl groups); GO:0000033(molecular_function:alpha-1,3-m…	K05538	MNN1	map00513(Various types of N-glycan biosynthesis); map00514(Other types of O-glycan biosynthesis)			PF11051.10(Mannosyl_trans3:Mannosyltransferase putative)	sp|Q5APQ8|MNN12_CANAL(Putative alpha-1,3-mannosyltransferase MNN12 OS=Candida albicans (strain SC5314 / ATCC MYA-2876) OX=237561 GN=MNN12 PE=3 SV=2)	3634904
gene-CAALFM_C110400CA	FGR41	Fgr41p	753	130	123	160	219	298	288	10.93	11.3	12.07	19.2	20.52	19.19	11.4333	19.6367	0.473285	-1.07922	1.24644e-06	1.02124e-05	yes	down	XP_723592.1(Fgr41p [Candida albicans SC5314])	GO:0030447(biological_process:filamentous growth); GO:0036180(biological_process:filamentous growth of a population of unicellular organisms in response to biotic stimulus); GO:0005576(cellular_component:extracellular region); GO:0009405(biological_process:pathogenesis); GO:0009267(biological_process:cellular response to starvation); GO:0005886(cellular_component:plasma membrane); GO:0007155(biol…							sp|Q5AP52|FGR41_CANAL(Filamentous growth regulator 41 OS=Candida albicans (strain SC5314 / ATCC MYA-2876) OX=237561 GN=FGR41 PE=1 SV=1)	3634839
gene-CAALFM_CR04570CA	CDC10	septin	1074	1557	1191	1530	2608	3275	3118	76.21	63.83	68.11	133.74	133.2	123.47	69.3833	130.137	0.437819	-1.19159	1.51045e-11	2.79017e-10	yes	down	XP_717411.2(septin [Candida albicans SC5314])	GO:0030428(cellular_component:cell septum); GO:0030448(biological_process:hyphal growth); GO:0005200(molecular_function:structural constituent of cytoskeleton); GO:0000281(biological_process:mitotic cytokinesis); GO:0008104(biological_process:protein localization); GO:0061640(biological_process:cytoskeleton-dependent cytokinesis); GO:0051301(biological_process:cell division); GO:0070273(molecular…	K16938	SEPT3_9_12		COG5019(D:Cell cycle control, cell division, chromosome partitioning); COG5019(Z:Cytoskeleton)	COG5019(Cell division control protein); COG5019(Cell division control protein)	PF00735.20(Septin:Septin); PF01926.25(MMR_HSR1:50S ribosome-binding GTPase); PF03193.18(RsgA_GTPase:RsgA GTPase); PF04548.18(AIG1:AIG1 family); PF00009.29(GTP_EFTU:Elongation factor Tu GTP binding domain); PF00931.24(NB-ARC:NB-ARC domain)	sp|P39827|CDC10_CANAL(Cell division control protein 10 OS=Candida albicans (strain SC5314 / ATCC MYA-2876) OX=237561 GN=CDC10 PE=2 SV=2)	3640947
gene-CAALFM_C600420WA	DPM2	Dpm2p	258	221	229	292	363	542	709	519.08	591.29	472.76	752.15	814.97	932.83	527.71	833.317	0.428097	-1.22399	4.54025e-07	4.06261e-06	yes	down	XP_019330985.1(Dpm2p [Candida albicans SC5314])	GO:0006493(biological_process:protein O-linked glycosylation); GO:0006486(biological_process:protein glycosylation); GO:0006487(biological_process:protein N-linked glycosylation); GO:0006488(biological_process:dolichol-linked oligosaccharide biosynthetic process); GO:0030234(molecular_function:enzyme regulator activity); GO:0097502(biological_process:mannosylation); GO:0009272(biological_process:…	K09658	DPM2	map00510(N-Glycan biosynthesis); map00563(Glycosylphosphatidylinositol (GPI)-anchor biosynthesis)	ENOG41122UH(S:Function unknown)	ENOG41122UH(dolichyl-phosphate beta-D-mannosyltransferase activity)	PF07297.14(DPM2:Dolichol phosphate-mannose biosynthesis regulatory protein (DPM2))	sp|Q556K9|DPM2_DICDI(Dolichol phosphate-mannose biosynthesis regulatory protein OS=Dictyostelium discoideum OX=44689 GN=dpm2-1 PE=3 SV=1)	30515325
gene-CAALFM_C505390CA	PGA4	1\3-beta-glucanosyltransferase	1356	3337	3116	3224	5262	9900	7586	119.47	122.26	105.52	197.72	296.13	221.45	115.75	238.433	0.39088	-1.3552	4.62175e-08	4.9968e-07	yes	down	XP_721943.1(1\3-beta-glucanosyltransferase [Candida albicans SC5314])	GO:0030445(cellular_component:yeast-form cell wall); GO:0042124(molecular_function:1,3-beta-glucanosyltransferase activity); GO:0031505(biological_process:fungal-type cell wall organization); GO:0005618(cellular_component:cell wall); GO:0009986(cellular_component:cell surface); GO:0030446(cellular_component:hyphal cell wall); GO:0031225(cellular_component:anchored component of membrane); GO:00466…	K22836	GAS5		ENOG410YJG7(G:Carbohydrate transport and metabolism)	ENOG410YJG7(1,3-beta-glucanosyltransferase Gel1)	PF03198.16(Glyco_hydro_72:Glucanosyltransferase); PF00150.20(Cellulase:Cellulase (glycosyl hydrolase family 5))	sp|Q5AJY5|PGA4_CANAL(1,3-beta-glucanosyltransferase PGA4 OS=Candida albicans (strain SC5314 / ATCC MYA-2876) OX=237561 GN=PGA4 PE=1 SV=1)	3636406
gene-CAALFM_C307950CA	SRB1	mannose-1-phosphate guanylyltransferase	1089	8817	7037	8881	14392	25737	20692	423.31	369.93	387.92	723.96	1027.14	804.12	393.72	851.74	0.371999	-1.42663	1.30537e-09	1.85838e-08	yes	down	XP_710946.1(mannose-1-phosphate guanylyltransferase [Candida albicans SC5314])	GO:0005737(cellular_component:cytoplasm); GO:0016779(molecular_function:nucleotidyltransferase activity); GO:0030445(cellular_component:yeast-form cell wall); GO:0009986(cellular_component:cell surface); GO:0004475(molecular_function:mannose-1-phosphate guanylyltransferase activity); GO:0009298(biological_process:GDP-mannose biosynthetic process); GO:0009058(biological_process:biosynthetic proces…	K00966	GMPP	map00520(Amino sugar and nucleotide sugar metabolism); map01250(Biosynthesis of nucleotide sugars); map00051(Fructose and mannose metabolism); map01240(Biosynthesis of cofactors)	COG1208(M:Cell wall/membrane/envelope biogenesis)	COG1208(nucleotidyl transferase)	PF00483.25(NTP_transferase:Nucleotidyl transferase); PF12804.9(NTP_transf_3:MobA-like NTP transferase domain); PF00132.26(Hexapep:Bacterial transferase hexapeptide (six repeats))	sp|O93827|MPG1_CANAL(Mannose-1-phosphate guanyltransferase OS=Candida albicans (strain SC5314 / ATCC MYA-2876) OX=237561 GN=MPG1 PE=1 SV=1)	3647454
gene-CAALFM_CR06340CA	PGI1	glucose-6-phosphate isomerase	1653	4426	3511	3609	11300	8501	9203	123.52	107.44	92.37	331.35	198.87	210.42	107.777	246.88	0.371346	-1.42917	4.29511e-16	1.34016e-14	yes	down	XP_713513.1(glucose-6-phosphate isomerase [Candida albicans SC5314])	GO:0062040(cellular_component:fungal biofilm matrix); GO:0005829(cellular_component:cytosol); GO:0004347(molecular_function:glucose-6-phosphate isomerase activity); GO:0005739(cellular_component:mitochondrion); GO:0051156(biological_process:glucose 6-phosphate metabolic process); GO:0048029(molecular_function:monosaccharide binding); GO:0006096(biological_process:glycolytic process); GO:0006094(b…	K01810	GPI, pgi	map00520(Amino sugar and nucleotide sugar metabolism); map00030(Pentose phosphate pathway); map00500(Starch and sucrose metabolism); map01250(Biosynthesis of nucleotide sugars); map00010(Glycolysis / Gluconeogenesis)	COG0166(G:Carbohydrate transport and metabolism)	COG0166(glucose-6-phosphate isomerase activity)	PF00342.21(PGI:Phosphoglucose isomerase)	sp|P83780|G6PI_CANAL(Glucose-6-phosphate isomerase OS=Candida albicans (strain SC5314 / ATCC MYA-2876) OX=237561 GN=PGI1 PE=1 SV=2)	3644847
gene-CAALFM_C104240CA	HHF1	histone	318	444.83	556.52	601.95	1065.38	1448.47	1539.48	379.17	512.29	392.49	865.13	860.95	831.39	427.983	852.49	0.368259	-1.44121	8.11179e-12	1.57578e-10	yes	down	XP_002417070.1(histone H4, putative [Candida dubliniensis CD36])	GO:0005634(cellular_component:nucleus); GO:0046982(molecular_function:protein heterodimerization activity); GO:0000786(cellular_component:nucleosome); GO:0006352(biological_process:DNA-templated transcription, initiation); GO:0003677(molecular_function:DNA binding)	K11254	H4				PF15511.8(CENP-T_C:Centromere kinetochore component CENP-T histone fold); PF02969.19(TAF:TATA box binding protein associated factor (TAF)); PF00808.25(CBFD_NFYB_HMF:Histone-like transcription factor (CBF/NF-Y) and archaeal histone); PF15630.8(CENP-S:CENP-S protein); PF00125.26(Histone:Core histone H2A/H2B/H3/H4)	sp|Q8NIG3|H4_CANGA(Histone H4 OS=Candida glabrata (strain ATCC 2001 / CBS 138 / JCM 3761 / NBRC 0622 / NRRL Y-65) OX=284593 GN=HHF1 PE=3 SV=3)	3644705
gene-CAALFM_C402370CA	PGA59	Pga59p	342	2995	2535	3295	5860	9078	7900	1890.49	1725.66	1636.42	3593.97	4101.58	3277.9	1750.86	3657.82	0.354456	-1.49632	6.39159e-13	1.40475e-11	yes	down	XP_720517.1(Pga59p [Candida albicans SC5314])	GO:0031505(biological_process:fungal-type cell wall organization); GO:0036244(biological_process:cellular response to neutral pH); GO:0030447(biological_process:filamentous growth); GO:0030446(cellular_component:hyphal cell wall); GO:0035690(biological_process:cellular response to drug); GO:0005576(cellular_component:extracellular region); GO:0009277(cellular_component:fungal-type cell wall); GO:…						PF13928.8(Flocculin_t3:Flocculin type 3 repeat)	sp|Q5AF39|PGA59_CANAL(Cell wall protein PGA59 OS=Candida albicans (strain SC5314 / ATCC MYA-2876) OX=237561 GN=PGA59 PE=1 SV=1)	3637881
gene-CAALFM_CR08510WA	PGA13	Pga13p	1371	289	186	201	532	737	537	10.2	7.2	6.49	19.71	21.74	15.46	7.96333	18.97	0.343294	-1.54249	1.06142e-09	1.54021e-08	yes	down	XP_716258.1(Pga13p [Candida albicans SC5314])	GO:0016021(cellular_component:integral component of membrane); GO:0031505(biological_process:fungal-type cell wall organization); GO:0030447(biological_process:filamentous growth); GO:0044182(biological_process:filamentous growth of a population of unicellular organisms); GO:0005576(cellular_component:extracellular region); GO:0009405(biological_process:pathogenesis); GO:0009277(cellular_componen…							sp|Q5A343|PGA13_CANAL(GPI-anchored protein 13 OS=Candida albicans (strain SC5314 / ATCC MYA-2876) OX=237561 GN=PGA13 PE=1 SV=1)	3642138
gene-CAALFM_C600820WA	SUN41	putative glucosidase	1257	4424	3284	4523	11682	13088	10436	174.87	142.22	163.21	484.4	431.58	335.61	160.1	417.197	0.31792	-1.65327	9.39791e-19	3.53714e-17	yes	down	XP_711315.2(putative glucosidase [Candida albicans SC5314])	GO:0031505(biological_process:fungal-type cell wall organization); GO:0009986(cellular_component:cell surface); GO:0016798(molecular_function:hydrolase activity, acting on glycosyl bonds); GO:0000272(biological_process:polysaccharide catabolic process); GO:0005576(cellular_component:extracellular region); GO:0009405(biological_process:pathogenesis); GO:0009277(cellular_component:fungal-type cell …	K01238	SUN		ENOG4111GRE(S:Function unknown)	ENOG4111GRE(SUN domain protein (Uth1))	PF03856.15(SUN:Beta-glucosidase (SUN family))	sp|Q59NP5|SUN41_CANAL(Secreted beta-glucosidase SUN41 OS=Candida albicans (strain SC5314 / ATCC MYA-2876) OX=237561 GN=SUN41 PE=1 SV=2)	3647067
gene-CAALFM_C600750CA	PGK1	phosphoglycerate kinase	1254	14645	12514	13854	41421	41032	43442	580.72	543.67	501.46	1722.96	1357.24	1401.38	541.95	1493.86	0.302781	-1.72365	1.2752e-35	1.63388e-33	yes	down	XP_711323.1(phosphoglycerate kinase [Candida albicans SC5314])	GO:0005737(cellular_component:cytoplasm); GO:0009897(cellular_component:external side of plasma membrane); GO:0062040(cellular_component:fungal biofilm matrix); GO:0005829(cellular_component:cytosol); GO:0030445(cellular_component:yeast-form cell wall); GO:0009986(cellular_component:cell surface); GO:0030446(cellular_component:hyphal cell wall); GO:0005739(cellular_component:mitochondrion); GO:00…	K00927	PGK, pgk	map00010(Glycolysis / Gluconeogenesis)			PF00162.21(PGK:Phosphoglycerate kinase)	sp|P46273|PGK_CANAL(Phosphoglycerate kinase OS=Candida albicans (strain SC5314 / ATCC MYA-2876) OX=237561 GN=PGK1 PE=3 SV=1)	3647081
gene-CAALFM_C104260WA	HHT21	Hht21p	411	1089.74	1278.29	1238.19	3243.54	4116.47	4261.25	360.26	456.47	339.96	1078.8	1028.01	997.55	385.563	1034.79	0.289413	-1.7888	4.32843e-21	2.03639e-19	yes	down	XP_002417071.1(histone H3, putative [Candida dubliniensis CD36])	GO:0005634(cellular_component:nucleus); GO:0046982(molecular_function:protein heterodimerization activity); GO:0000786(cellular_component:nucleosome); GO:0003677(molecular_function:DNA binding)	K11253	H3				PF00125.26(Histone:Core histone H2A/H2B/H3/H4); PF15630.8(CENP-S:CENP-S protein); PF15511.8(CENP-T_C:Centromere kinetochore component CENP-T histone fold); PF15715.7(PAF:PCNA-associated factor histone like domain)	sp|Q59VN2|H31_CANAL(Histone H3.1/H3.2 OS=Candida albicans (strain SC5314 / ATCC MYA-2876) OX=237561 GN=HHT21 PE=3 SV=3)	3644707
gene-CAALFM_C502460CA	ECM331	Ecm331p	1242	144	109	81	489	315	318	5.78	4.8	2.97	20.6	10.55	10.39	4.51667	13.8467	0.279155	-1.84086	4.86721e-11	8.35053e-10	yes	down	XP_720564.2(Ecm331p [Candida albicans SC5314])	GO:0031505(biological_process:fungal-type cell wall organization); GO:0005618(cellular_component:cell wall); GO:0009986(cellular_component:cell surface); GO:0005576(cellular_component:extracellular region); GO:0009277(cellular_component:fungal-type cell wall); GO:0005886(cellular_component:plasma membrane); GO:0016021(cellular_component:integral component of membrane); GO:0031225(cellular_compone…						PF01030.26(Recep_L_domain:Receptor L domain)	sp|Q5AGC4|ECM33_CANAL(Cell surface GPI-anchored protein ECM33 OS=Candida albicans (strain SC5314 / ATCC MYA-2876) OX=237561 GN=ECM331 PE=1 SV=2)	3637731
gene-CAALFM_C403570WA	HWP1	Hwp1p	1905	8676	6636	6988	35705	39261	25883	203.96	171.11	150.92	882.52	775.15	499.86	175.33	719.177	0.202893	-2.30121	4.14365e-24	2.54623e-22	yes	down	AAB64014.1(differentially expressed in relation to the extent of cell elongation [Candida albicans])	GO:0007155(biological_process:cell adhesion); GO:0005618(cellular_component:cell wall); GO:0005576(cellular_component:extracellular region); GO:0009405(biological_process:pathogenesis); GO:0031225(cellular_component:anchored component of membrane)	K19900	HWP1, RBT1				PF13928.8(Flocculin_t3:Flocculin type 3 repeat)	sp|P46593|HWP1_CANAL(Hyphal wall protein 1 OS=Candida albicans (strain SC5314 / ATCC MYA-2876) OX=237561 GN=HWP1 PE=1 SV=5)	3645372
gene-CAALFM_C108500CA	ENO1	phosphopyruvate hydratase	1323	31866	25121	30083	107405	154660	153814	1177.86	1017.52	1016.09	4166.11	4774.04	4632.66	1070.49	4524.27	0.193355	-2.37068	3.41167e-34	4.02845e-32	yes	down	XP_711883.1(phosphopyruvate hydratase [Candida albicans SC5314])	GO:0009897(cellular_component:external side of plasma membrane); GO:0016020(cellular_component:membrane); GO:0003810(molecular_function:protein-glutamine gamma-glutamyltransferase activity); GO:0030985(molecular_function:high molecular weight kininogen binding); GO:0030447(biological_process:filamentous growth); GO:0030446(cellular_component:hyphal cell wall); GO:0036180(biological_process:filame…	K01689	ENO, eno	map00680(Methane metabolism); map00010(Glycolysis / Gluconeogenesis); map03018(RNA degradation)			PF00113.24(Enolase_C:Enolase, C-terminal TIM barrel domain); PF03952.18(Enolase_N:Enolase, N-terminal domain); PF13378.8(MR_MLE_C:Enolase C-terminal domain-like)	sp|P30575|ENO1_CANAL(Enolase 1 OS=Candida albicans (strain SC5314 / ATCC MYA-2876) OX=237561 GN=ENO1 PE=2 SV=1)	3646493
gene-CAALFM_C603030WA	SAP5	Sap5p	1257	318	322	320	3273	1431	1183	12.57	13.95	11.55	135.72	47.19	38.04	12.69	73.65	0.152121	-2.71671	3.287e-17	1.0876e-15	yes	down	XP_719147.1(Sap5p [Candida albicans SC5314])	GO:0062040(cellular_component:fungal biofilm matrix); GO:0031505(biological_process:fungal-type cell wall organization); GO:0005576(cellular_component:extracellular region); GO:0009405(biological_process:pathogenesis); GO:0009277(cellular_component:fungal-type cell wall); GO:0006508(biological_process:proteolysis); GO:0004190(molecular_function:aspartic-type endopeptidase activity); GO:0044010(bi…	K06005	SAP				PF00026.25(Asp:Eukaryotic aspartyl protease); PF14543.8(TAXi_N:Xylanase inhibitor N-terminal)	sp|P43094|CARP5_CANAL(Candidapepsin-5 OS=Candida albicans (strain SC5314 / ATCC MYA-2876) OX=237561 GN=SAP5 PE=1 SV=1)	3639268
